# Supplementary material for: The extraordinary osteology and functional morphology of the limbs in Palorchestidae, a family of strange extinct marsupial giants
Source: PLoS One. 2019 Sep 13;14(9):e0221824. doi: 10.1371/journal.pone.0221824 (PMC6744111; doi:10.1371/journal.pone.0221824)
Supplement: S1 Table — (XLSX) [file pone.0221824.s001.xlsx]

## Sheet: Palorchestes
		* = element is incomplete, measurement of actual specimen	Humerus+Y:YD:AAC70D:VD:ACC70D:VD:AED:AGC70DD:CB	Humerus	Humerus	Humerus	Humerus	Humerus	Humerus	Humerus	Humerus	Humerus	Humerus	Humerus	Humerus	Humerus	Humerus		Ulna	Ulna	Ulna	Ulna	Ulna	Ulna	Ulna	Ulna		Radius	Radius	Radius	Radius	Radius	Radius	Radius	Radius		Femur	Femur	Femur	Femur	Femur	Femur	Femur	Femur	Femur	Femur	Femur	Femur	Femur
			HL	HLmax	HDPL	HAPW	HAPNarrow	HTW	HTNarrow	HDW	HDASW	HMEP	HHL	HHW	HTD	HTuW	MinCirc		ULtotal	ULActual	OL	UTNL	UTNW	UAPW	UTW	UDW		RL	RHL	RHW	RSW	RAPW	RTW	RDL	RDW		FFL	FTL	FPB	FAPW	FTW	FHL	FHW	FDW	FMCD	FLCD	FMCW	FLCW	FMCH
		Palorchestes azael
NMV	P159792	Left humerus	285	288	174	78.11	42.03	61.27	67.64	173	127.92	38	78.7	74.08	54.67	112	191
NMV	P159792	right humerus (partial)		na	na		46.66	na	65.52	na	na	na	na	na	na	na
NMV	P159792	Left ulna (partial)																	na	353.0*	121	68	46.27	58.86	30.44	na
NMV	P159792	Right ulna																	447		123	69.04	43.4*	58.1	28.51	47.64
NMV	P159792	Left radius																										321*	52.47	50.48	25.38	43.64	25.65	70.64	44.29
NMV	P26534	Right femur																																			457	457	139	46.55	56.39	79.61	79.7	111	96	78.86	39.43	51.9	54.01
NMV	P159792	Right tibia
NMV	P159792	Right Os Coxa
NMV	P159792	Left Os Coxa (broken ilium ischium pubis)
NMV	P157144	right humerus (partial)	na	na	na	na	53.13	na	78.22	na	na	49.45	na	na	54.7*	na	na
NMV	P157144	Left ulna (partial)																	na	260*	140*	81.9*	62.8*	85.27	29.64	na
NMV	P29620	Right Metatarsal IV
NMV	P29619	Right Metatarsal V
NMV	P254089	Left astragalus
NMV	P29623	Navicular
NMV	P29622	Ectocuneiform
NMV	P29621	Right cuboid
NMV	P30723	Right calcaneum (broken tuberosity)
NMV	P252196	Ungual Phalanx
SAM	P28945	Ungual Phalanx
SAM	P28946	Ungual Phalanx (broken end of ungual process)
SAM	P28947	Intermediate phalanx (probably IV manual)
SAM	P55199	Left humerus (distal, juvenile)	na	na	na		46.42		52.16	na	107.21	na	na	na	44.7	na	179
AM	F7260	Os Coxa (acetabulum with part ilium)
AM	F110091	Right ulna (prox fragment, cast of AM F5458)																	na	240*	na	87.05	51.27	69.09	26.64	na
AM	F5458	Right ulna (prox fragment )																	na	245*	na	84.74	52.37	67.4	29.23	na
AM	F58870	Right metatarsal IV
AM	F58870	Ungual phalanx (broken extensor tubercle)
NHMUK	PV OR 46914	Right humerus	373.8	388.2	233.3	115	59.1	103.8	80.5	224	138.2	73	97	90.6	75.1	143.2	258.1
NHMUK	PV OR 47828	Right ulna (prox fragment, no olecranon)																	na	185.3*	na	95.4	56.3	75.5	32.2	na
		Palorchestes parvus
NMV	P159792	Left radius (distal end only)
NMV	P159792	Left tibia (smaller, distal end damaged)
NMV	P159792	Right radius (proximal fragment)																										na	na	na	20.5	41.52	19.99	na	na
NMV	P159792	Left ulna (smaller proximal fragment)																	na	125.7*	na	42.7*	36.66	42	19.75	na
AM	F58870	Left humerus	211	219	124.19	na	36.23	na	47.79	127.23	87.02	36	53.42	55.83	35.82	76.65	145
AM	F58870	Left os coxa
AM	F58870	Left femur (prox + distal frags)																																			na	358*	106.82	35.11	40.8	57.17	55.74	88.84	69.76	56.82	35.14	38.25.	36.15
AM	F58870	Left tibia (prox)
AM	F58870	Left trapezium
AM	F58870	Left metacarpal II
AM	F58870	Left metacarpal III
AM	F58870	Left metacarpal IV
AM	F58870	Left metacarpal V
AM	F58870	Left proximal phalanx I (pollex)
AM	F58870	Left proximal phalanx II (manus)
AM	F58870	Left proximal phalanx III (manus)
AM	F58870	Left proximal phalanx IV (manus)
AM	F58870	Left intermediate phalanx II (manus)
AM	F58870	Left ungual I (manus)
AM	F58870	Left ungual II (manus)
AM	F58870	Left ungual III (prox only, claw missing) (manus)
AM	F58870	Left ungual IV
AM	F58870	Left navicular
AM	F58870	Left ectocuneiform
AM	F58870	Left entocuneiform
AM	F58870	Left metatarsal II
AM	F58870	Left metatarsal III
AM	F58870	Left metatarsal IV
AM	F58870	Left metatarsal V
AM	F58870	Left proximal phalanx IV (pes)
AM	F58870	Left intermediate phalanx II (pes)
AM	F58870	Left intermediate phalanx III (pes)
AM	F58870	Left intermediate phalanx IV (pes)
AM	F58870	Left ungual phalanx III (pes)
AM	F58870	Left ungual phalanx IV (pes)
AM	F58870	Left ungual phalanx V (pes)
		Propalorchestes sp.
NTM	P87115-6	Left humerus	210	213	106.86	na	28.03	na	33.61	92.7	64.33	35.7	40.91	43.1	27.5	61.36	98
NMV	P253947	Right ulna (proximal 3/5)																	na	175*	72.27	39.7	31.02	33.8	21.59	na
NMV	P179370	Ungual phalanx
[truncated: 46 more columns]

## Sheet: Fossil vombatiforms
				* = element is incomplete, measurement of actual specimen	Humerus	Humerus	Humerus	Humerus	Humerus	Humerus	Humerus	Humerus	Humerus	Humerus	Humerus	Humerus	Humerus	Humerus	Humerus		Ulna	Ulna	Ulna	Ulna	Ulna	Ulna	Ulna	Ulna		Radius	Radius	Radius	Radius	Radius	Radius	Radius	Radius		Femur	Femur	Femur	Femur	Femur	Femur	Femur	Femur	Femur	Femur	Femur
Museum	Acc number	Genus	Species	Element	HL	HLmax	HDPL	HAPW	HAPNarrow	HTW	HTNarrow	HDW	HDASW	HMEP	HHL	HHW	HTD	HTuW	MinCirc		ULtotal	ULActual	OL	UTNL	UTNW	UAPW	UTW	UDW		RL	RHL	RHW	RSW	RAPW	RTW	RDL	RDW		FFL	FTL	FPB	FAPW	FTW	FHL	FHW	FDW	FMCD	FLCD	FMCW
				Thylacoleo carnifex
AM	F106768	Thylacoleo	carnifex	Right humerus	203	190	105.87		25.4		21.76	72.48	52.03	18	35.22	38.24	22.48	60.28.	71
AM	F106835	Thylacoleo	carnifex	Right ulna																	na	128.2	45.59	37.83	36.16	23.26	11.42	na
AM	F106765	Thylacoleo	carnifex	Right ulna																		220	60	39.37	24.16	25.81	14.24
AM	F106761	Thylacoleo	carnifex	Right femur																																			232	na	67.49	21.34	20.31	31.64	32.41	51.12	42.02		18.7
AM	F106762	Thylacoleo	carnifex	Left femur																																			242		67.88	21.72	21.07	30.7	31.9	49.63	42.32	40	18.14
				Ngapakaldia tedfordi
SAM	P13851	Ngapakaldia	tedfordi	Left radius (cast)																										22.98	18.59	180		16.55	9.57	29.37	17.18
SAM	P13851	Ngapakaldia	tedfordi	Left ulna (distal, cast)																	na	174	na	na	na	20.35	10.77	19.48
NMV	P47262	Ngapakaldia	tedfordi	Left Metatarsal I (cast)
NMV	P47262	Ngapakaldia	tedfordi	Left manual ungual I (cast)
NMV	P47262	Ngapakaldia	tedfordi	Left metatarsal II (cast)
NMV	P47262	Ngapakaldia	tedfordi	Left manual ungual II (cast)
NMV	P47262	Ngapakaldia	tedfordi	Left prox manual phalanx II (cast)
NMV	P47262	Ngapakaldia	tedfordi	Left intermed manual phalanx II (cast)
NMV	P47262	Ngapakaldia	tedfordi	Left metacarpal III (Cast)
NMV	P47262	Ngapakaldia	tedfordi	Left prox manual phalanx III (cast)
NMV	P47262	Ngapakaldia	tedfordi	Left intermed manual phalanx III (cast)
NMV	P47262	Ngapakaldia	tedfordi	Left manual ungual III (cast)
NMV	P47262	Ngapakaldia	tedfordi	Left metacarpal IV (cast)
NMV	P47262	Ngapakaldia	tedfordi	Left manual ungual IV (Cast)
NMV	P47262	Ngapakaldia	tedfordi	Left prox manual phalanx IV (cast)
NMV	P47262	Ngapakaldia	tedfordi	Left intermed manual phalanx IV (cast)
NMV	P47262	Ngapakaldia	tedfordi	Left metacarpal V (cast)
NMV	P47262	Ngapakaldia	tedfordi	Left manual ungual V (Cast)
NMV	P47262	Ngapakaldia	tedfordi	Left prox manual phalanx V (cast)
NMV	P47262	Ngapakaldia	tedfordi	Left intermed manual phalanx V (cast)
NMV	P47262	Ngapakaldia	tedfordi	Ungual phalanx (cast, digit unknown)
NMV	P47262	Ngapakaldia	tedfordi	Intermed phalanx (cast, digit unknown)
NMV	P47262	Ngapakaldia	tedfordi	Left metatarsal I (cast)
NMV	P47262	Ngapakaldia	tedfordi	Left intermed pedal phalanx II (cast)
NMV	P47262	Ngapakaldia	tedfordi	Left prox pedal phalanx II (cast)
NMV	P47262	Ngapakaldia	tedfordi	Left pedal ungual II (cast)
NMV	P47262	Ngapakaldia	tedfordi	Left metatarsal III (cast)
NMV	P47262	Ngapakaldia	tedfordi	Left prox pedal phalanx III (cast)
NMV	P47262	Ngapakaldia	tedfordi	Left pedal ungual III (cast)
NMV	P47262	Ngapakaldia	tedfordi	Left intermed pedal phalanx III (cast)
NMV	P47262	Ngapakaldia	tedfordi	Left metatarsal IV (cast)
NMV	P47262	Ngapakaldia	tedfordi	Left intermed pedal phalanx IV (cast)
NMV	P47262	Ngapakaldia	tedfordi	Left prox pedal phalanx IV (cast)
NMV	P47262	Ngapakaldia	tedfordi	Left metatarsal V (cast)
NMV	P47262	Ngapakaldia	tedfordi	Left pedal ungual V (Cast)
NMV	P47262	Ngapakaldia	tedfordi	Left prox pedal phalanx V (cast)
NMV	P47262	Ngapakaldia	tedfordi	Left intermed pedal phalanx V (cast)
				Ngapakaldia bonythoni
SAM	P23052	Ngapakaldia	bonythoni	Right humerus (distal 2/3)	na	na	na	na	24.14	na	27.96	81.13	59.03	20.74	na	na	25.92	na	89
NMV	P166974	Ngapakaldia	bonythoni	Left ulna (cast, repaired)																			60.97	33.12	49.6*	26.53	18.6	24.09
NMV	P166974	Ngapakaldia	bonythoni	Left radius (cast, repaired)																										28.04	24.38			21.93	14.03	36.89	21.65
NMV	P166974	Ngapakaldia	bonythoni	Metatarsal I (cast)
NMV	P166974	Ngapakaldia	bonythoni	Metatarsal II (cast)
NMV	P166974	Ngapakaldia	bonythoni	Metatarsal III (Cast)
NMV	P166974	Ngapakaldia	bonythoni	Metatarsal IV (Cast)
NMV	P166974	Ngapakaldia	bonythoni	Metatarsal V (cast)
NMV	P166974	Ngapakaldia	bonythoni	Metacarpal I (cast)
NMV	P166974	Ngapakaldia	bonythoni	Prox manual phalanx I (cast)
NMV	P166974	Ngapakaldia	bonythoni	Metacarpal II (cast)
NMV	P166974	Ngapakaldia	bonythoni	Prox manual phalanx II (cast)
NMV	P166974	Ngapakaldia	bonythoni	Metacarpal IV (cast)
NMV	P166974	Ngapakaldia	bonythoni	Prox phalanx IV (Cast)
NMV	P166974	Ngapakaldia	bonythoni	Intermed phalanx IV (cast)
NMV	P166974	Ngapakaldia	bonythoni	Metacarpal V (Cast)
SAM	P13863	Ngapakaldia	bonythoni	left ulna (fragmented and repaired)																	268		60	39	54.4	28.7	17.73	25.22
SAM	P13863	Ngapakaldia	bonythoni	right radius (fragmented and reconstructed)																										27.24	24.11	218		22.58	14.89	36.68	21.31
				Diprotodon optatum
SAM	P5167	Diprotodon	optatum	left femur																																			580	580	250	45	87	89	96	149	103	90.01	62
SAM	P5157	Diprotodon	optatum	right humerus	520	na	265	61.21	43.57	78.7	75.9	163	127.61	23.63	105	99.09	64.03	139.64	264
SAM	P5153	Diprotodon	optatum	left ulna																	393	na	20	72.87	69.79	47.9	40.1	60.41
SAM	p5152	Diprotodon	optatum	right radius																										56.24	57.9	337		34	28.59	67.83	55.33
SAM	p5156	Diprotodon	optatum	left radius																										63.73	55.99	335		33.58	28.04	66.9	59.09
SAM	p5174	Diprotodon	optatum	right tibia
				Phascolonus gigas
SAM	P5030	Phascolonus	gigas	right ulna																	250	na	45	92.24	46.78	58.6	25.55	48.64
SAM	P5031	Phascolonus	gigas	right radius																										29.86	29.67	173		28.03	17.79	43.78	33.53
SAM	p5022	Phascolonus	gigas	left tibia
SAM	P5021	Phascolonus	gigas	left femur																																			335	335	142	38.26	53.73	66.07	70.95	101.76	112.12	71.03	42.86
SAM	unregistered	Phascolonus	gigas	right femur (distal frag)																																			na	na	na	35.34	48.85	na	na	87.91	98.12	67.81	34.6
SAM	P5027	phascolonus	gigas	right humerus	238	233	155	47.83	33.02	39.52	56.02	126.45	92.23	17	75.5	63.36	54.54	107.1	176
SAM	cast	Phascolonus	gigas	left humerus	222	222	148	42.4	39.4	37.6	44.24	117.14	87.57	18	62.71	56.49	50.69	102.62	170
				Zygomaturus
SAM	P32673	Zygomaturus	trilobus	Right calcaneum
SAM	P25626	Zygomaturus	trilobus	Astragalus
SAM	FU0001	Zygomaturus	trilobus	right humerus	380	na	201	42.43	32.63	57.47	49.56	133.15	93.8	19	75.58	76.26	50.17	98.83
QVM	1992GFV246	Zygomaturus	tasmanicum	left humerus	na	460	232	na	46	na	70.95	180	121.27	31.38	82.1	84.05	49.53	116.4	160
QVM	1992GFV60	Zygomaturus	tasmanicum	left Tibia
QVM	1992GFV4	Zygomaturus	tasmanicum	right ulna																	na	na	82.86	54.77	57.9	43.8	32.51	na
QVM	1992GFV63	Zygomaturus	tasmanicum	Left femur																																			445	na	220	49.63	82.09	83.49	80.37	144	133	86.98	43
QVM	1992GFV4	Zygomaturus	tasmanicum	right radius																										49.23	47.07	na	82	na	na	na	na
TMAG	Z3554	Zygomaturus	mitchelli	right radius																										46.64	44.49	390	37.39	25.34	na	78.39	59.78
TMAG	Z3554	Zygomaturus	mitchelli	right ulna																	431.24	na	95.46	61.87	60.95	49.96	38.31	50.37
TMAG	Z3554	Zygomaturus	mitchelli	left tibia
TMAG	Z3554	Zygomaturus	mitchelli	Right humerus	na	490	250	na	43.51	na	68.16	150	120.23	18	90	85	60.22	90
TMAG	Z3554	Zygomaturus	mitchelli	left femur																																			513	na	240	51.6	85.95	85.52	85.89	135	122	92.29	52.92
TMAG	Z3554	Zygomaturus	mitchelli	left humerus	na	485	252	na	43.05	na	69.13	175	124.08	17	91.81	80.95	54.67	115.9	174
TMAG	Z3554	Zygomaturus	mitchelli	left ulna																	431	na	103.17	70.52	52.35	47.26	33.02	51.07
				Neohelos stirtoni
QVM	2000GFV477	Neohelos	stirtoni	Right ulna proximal																	na	180	55.68	41.66	37.38	29.44	20.93	na
QVM	2000GFV445	Neohelos	stirtoni	Left humerus proximal	na	na	147.99	23.16	na	35.81	na	na	na	na	57.91	58.15	na	80.51	101
QVM	2000GFV280	Neohelos	stirtoni	right humerus distal	na	na	na	27.51	na	36.35	na	91.86	69.98	na	na	na	28.31	na	na
QVM	2000GFV446	Neohelos	stirtoni	right femur proximal																																			na	na	92.16	27.44	37.02	49.3	45.28	na	na	na	na
[truncated: 32 more columns]
