# Supplementary material for: The extraordinary osteology and functional morphology of the limbs in Palorchestidae, a family of strange extinct marsupial giants
Source: PLoS One. 2019 Sep 13;14(9):e0221824. doi: 10.1371/journal.pone.0221824 (PMC6744111; doi:10.1371/journal.pone.0221824)
Supplement: S2 Table — (XLSX) [file pone.0221824.s002.xlsx]

## Sheet: Body mass estimates
		Minimum circumferences distal to pectoral crest						Humerus equation CH			Femur equation CF			Combined equation CH+F
								logBM=2.671*logCH-0.128			logBM=2.809*logCF-0.402			logBM=2.752*logCH+F-1.11
Group	Taxon	Humerus specimen #	CH (mm)	Femur specimen #	CF (mm)	CH+F (mm)		Mass estimate (kg)	± ppe 28.6%		Mass estimate (kg)	± ppe 33.8%		Mass estimate (kg)	± ppe 25.6%
Diprotodontinae	Ngapakaldia sp.	SAM P23052	88.81					119.2	34.1379
	Diprotodon optatum	SAM P5157	264.35					2195.31	628.718
	Diprotodon optatum			SAM P5167	225.15						1603.31	541.71
	Diprotodon optatum (mean data from Wroe 2004)	mean n = 9	249	mean n = 13	281	530		1871.14	535.879		2987.39	1009.35		2426.8	621.261
Zygomaturinae	Nimbdon lavarackorum (data from Black et al. 2012)	QM F41202e	78	QM 41104f	68	146		84.2777	24.1364		55.5522	18.7694		70.1142	17.9492
	Neohelos stirtoni	QVM 1000GFV445	100.88					167.524	47.9774
	Neohelos stirtoni			QVM 2000GFV446	103.17						179.129	60.5222
	Zygomaturus cf. tasmanicum (associated skeleton)	QVM 1992GFV246	160.27	QVM 1992GFV63	204.69	364.96		576.826	165.198		1226.92	414.538		870.186	222.768
	Zygomaturus cf. mitchelli (associated skeleton)	TMAG Z3554	173.54	TMAG Z3554	225.61	399.15		713.372	204.304		1612.53	544.824		1113.07	284.946
Thylacoleonidae	Thylacoleo carnifex	AM F106768	70.91					65.3391	18.7126
	Thylacoleo carnifex			AM F106761	65.1						49.1521	16.607
Vombatidae	Phascolonus gigas	SAM P5027	175.75					737.895	211.327
	Phascolonus gigas			SAM P5021	144.41						460.605	155.625
Palorchestidae	Propalorchestes sp.	NTM P87115-6	98					155.39	44.5
	Palorchestes parvus (associated skeleton)	AM F58870	145	AM F58870	122	267		437.82	125.39		288.56	97.4958		367.82	94.1619
	Palorchestes azael	SAM P55199	179					788.15	222.85
	Palorchestes azael (associated skeleton)	NMV P159792	191	NMV P26534	161	352		926.06	265.22		626.66	211.73		790.87	202.463
	Palorchestes azael (associated skeleton)	NMV P157144	235	NMV P157144	201	436		1597.36	457.47		1160.28	392.024		1412.99	361.725
	Palorchestes azael	NHMUK PV OR 46914	258					2059.4	628.72
	Equation	slope	intercept	R2	PPE	SEE
	Humerus equation	2.662	-0.108	0.986	27.53	0.145
	Femur equation	2.8086	-0.401	0.979	33.95	0.175
	Combined equation	2.752	-1.11	0.988	25.47	0.133

## Sheet: Extant Sample
Higher Clade	Family	Species	Common Name	SP#	Body Mass (g)	Humerus Circumference	Femur Circumference	Source
Afrotheria	Elephantidae	Elephas maximus	Indian elephant	ZMUC 1399	3534000	310	315	Campione & Evans 2012
Afrotheria	Elephantidae	Loxodonta africana	African elephant	ROM R6000	6435000	416.3	399	Campione & Evans 2012
Afrotheria	Macroscelididae	Petrodromus tetradactylus	Four-toed Elephant Shrew	ROM 85723	275	9.5	12.5	Campione & Evans 2012
Afrotheria	Macroscelididae	Rhynchocyon cirnei	Checkered Elephant Shrew	ROM 47023	445	9.5	13.75	Campione & Evans 2012
Afrotheria	Procaviidae	Heterohyrax brucei	Yellow-spotted Rock Hyrax	ROM 64992	3650	21.75	24.25	Campione & Evans 2012
Amphibia	Ambystomatidae	Ambystoma tigrinum	Tiger salamader	ROM R7713	59	6	4	Campione & Evans 2012
Amphibia	Bufonidae	Rhinella schneideri	Rococo Toad	ROM R7877	538	11.9	12.15	Campione & Evans 2012
Amphibia	Hylidae	Litoria caerulea	Australian Green Tree Frog	ROM R8261	51	6	5	Campione & Evans 2012
Amphibia	Hylidae	Osteopilus septentrionalis	Cuban tree frog	ROM R2457	117	8.5	7.7	Campione & Evans 2012
Amphibia	Leptodactylidae	Ceratophrys cranwelli	Cranwell's horned frog	ROM R8421	129	8.65	8.45	Campione & Evans 2012
Amphibia	Leptodactylidae	Lepidobatrachus laevis	Wide-mouth frog	ROM R8152	166.8	8.5	8.5	Campione & Evans 2012
Amphibia	Microhylidae	Dyscophus guineti	Tomato frog	ROM R7295	76	6.6	6.2	Campione & Evans 2012
Amphibia	Pipidae	Xenopus laevis	African clawed frog	ROM R7302	109.5	5.4	7.9	Campione & Evans 2012
Carnivora	Canidae	Alopex lagopus	Arctic Fox	ROM 105014	3710	23	24.85	Campione & Evans 2012
Carnivora	Canidae	Canis latrans	Coyote	ROM R6654	13608	41	40.6	Campione & Evans 2012
Carnivora	Canidae	Canis lupus	Wolf	ROM 101841	32000	53.25	51.75	Campione & Evans 2012
Carnivora	Canidae	Cuon alpinus	Dhole	ROM 105074	15400	42.35	44.15	Campione & Evans 2012
Carnivora	Canidae	Nyctereutes procyonoides	Racoon Dog	ROM 94037	3500	25.25	25.75	Campione & Evans 2012
Carnivora	Canidae	Urocyon cinereoargentus	Gray fox	ROM 14309	4800	24.1	27.15	Campione & Evans 2012
Carnivora	Canidae	Vulpes velox	Swift Fox	ROM 105398	2300	21.55	23.3	Campione & Evans 2012
Carnivora	Canidae	Vulpes vulpes	Red Fox	ROM 28025	6000	26.25	26.95	Campione & Evans 2012
Carnivora	Canidae	Vulpes zerda	Fennec Fox	ROM 91467	1000	16.25	16.25	Campione & Evans 2012
Carnivora	Felidae	Acinonyx jubatus	Cheetah	ROM 111488	60400	62.5	67.5	Campione & Evans 2012
Carnivora	Felidae	Felis catus	Domestic cat	ZMUC 3629-CH2005	8400	28.5	30	Campione & Evans 2012
Carnivora	Felidae	Leopardus pardalis	Ocelot	ZMUC 1111-CH2005	13900	40.5	42	Campione & Evans 2012
Carnivora	Felidae	Lynx canadensis	Canadian Lynx	ROM 74772	17710	38.75	40.85	Campione & Evans 2012
Carnivora	Felidae	Lynx lynx	Eurasian lynx	ZMUC 120-CH2005	9700	38	39	Campione & Evans 2012
Carnivora	Felidae	Lynx rufus	Bobcat	ROM 67947	8800	36.5	38.25	Campione & Evans 2012
Carnivora	Felidae	Neofelis nebulosa	Cloud lepard	AHR1985	13478	44.7	41.4	Campione & Evans 2012
Carnivora	Felidae	Panthera leo	Lion	ZMUC 7231-CH2005	203000	116	109	Campione & Evans 2012
Carnivora	Felidae	Panthera onca	Jaguar	ZMUC 6221-CH2005	71000	76	72.5	Campione & Evans 2012
Carnivora	Felidae	Panthera pardus	Leopard	ZMUC 5661-CH2005	61000	62	61	Campione & Evans 2012
Carnivora	Felidae	Panthera tigris_altaica	Siberian tiger	ZMUC 5698-CH2005	230000	113	102.5	Campione & Evans 2012
Carnivora	Felidae	Panthera tigris_tigris	Bengal tiger	ZMUC 5667-CH2005	145000	94	90.5	Campione & Evans 2012
Carnivora	Felidae	Panthera unica	Snow Leopard	ZMUC 6047-CH2005	43100	63.5	63	Campione & Evans 2012
Carnivora	Felidae	Puma concolor	Cougar	ZMUC 5663-CH2005	47000	65.5	62.5	Campione & Evans 2012
Carnivora	Herpestidae	Crossarchus obscurus	Common Kusimanse	ROM 89636	1190	14.9	15.5	Campione & Evans 2012
Carnivora	Herpestidae	Galerella sanguinea	Slender Mongoose	ROM 58390	1100	14	14.5	Campione & Evans 2012
Carnivora	Herpestidae	Helogale parvula	Common Dwarf Mongoose	ROM 58387	450	11	12	Campione & Evans 2012
Carnivora	Herpestidae	Herpestes javanicus	Small Asian Mongoose	ROM 74045	384	11.6	12.5	Campione & Evans 2012
Carnivora	Herpestidae	Ichneumia albicauda	White-tailed Mongoose	ROM 58383	4760	23.1	27.05	Campione & Evans 2012
Carnivora	Herpestidae	Liberiictis kuhni	Liberian Mongoose	ROM 102286	2430	20.5	22.25	Campione & Evans 2012
Carnivora	Herpestidae	Suricata suricata	Meerkat	ROM 74547	717	13.2	13.65	Campione & Evans 2012
Carnivora	Mustelidae	Arctonyx collaris	Hog Badger	ROM 97264	5900	32.1	29.3	Campione & Evans 2012
Carnivora	Mustelidae	Gulo gulo	Wolverine	ROM 32287	16556	39.75	35	Campione & Evans 2012
Carnivora	Mustelidae	Lutra canadensis	Otter	ROM R6629	6400	26.1	24.4	Campione & Evans 2012
Carnivora	Mustelidae	Martes pennanti	Fisher	ROM 87320	6160	22.25	24.5	Campione & Evans 2012
Carnivora	Mustelidae	Mephitis mephitis	Striped Skunk	ROM 98961	6500	24.05	22.05	Campione & Evans 2012
Carnivora	Mustelidae	Mustela erminae	Stoat	ROM 77158	145	7	7.7	Campione & Evans 2012
Carnivora	Mustelidae	Mustela frenata	Long-tailed weasel	ROM 94414	260	9.55	10.2	Campione & Evans 2012
Carnivora	Mustelidae	Mustela nigripes	Black-footed ferret	ROM R6743	694	12.15	13.05	Campione & Evans 2012
Carnivora	Mustelidae	Mustela putorius	European Polecat	ROM 88373	1100	12.95	12.5	Campione & Evans 2012
Carnivora	Mustelidae	Mustela vison	American Mink	ROM 111439	1135	14.65	14.7	Campione & Evans 2012
Carnivora	Mustelidae	Taxidae taxus	American Badger	ROM 58275	9900	33	27.75	Campione & Evans 2012
Carnivora	Otariidae	Arctocephalus pusillus	Brown fur seal	ROM R5607	43000	83.95	48.75	Campione & Evans 2012
Carnivora	Phocidae	Phoca groenlandica	Harp seal	ROM R1665	42000	68.85	70	Campione & Evans 2012
Carnivora	Procyonidae	Procyon lotor	Racoon	ROM 88247	7000	31.05	33.25	Campione & Evans 2012
Carnivora	Ursidae	Ursus americanus	Black bear	ROM 71435	204000	101.5	96.5	Campione & Evans 2012
Carnivora	Ursidae	Ursus arctos	Grizzly bear	ROM 35699	435500	146.25	126.25	Campione & Evans 2012
Carnivora	Ursidae	Ursus maritimus	Polar bear	AHR1985	447695	158	135	Campione & Evans 2012
Carnivora	Viverridae	Viverricula indica	Lesser oriental civet	ROM R629	2600	21.2	24.1	Campione & Evans 2012
Euarchonta	Aotidae	Aotus trivirgatus	Three-striped Night Monkey	ROM 94422	1050	15	16.85	Campione & Evans 2012
Euarchonta	Callitrichidae	Callithrix jacchus	Common Marmoset	ROM 101192	270	11.05	11.85	Campione & Evans 2012
Euarchonta	Callitrichidae	Cebuella pygmaea	Pygmy Marmoset	ROM 97068	178	8.75	8.85	Campione & Evans 2012
Euarchonta	Callitrichidae	Saguinus sp.	Tamarin	ROM 20131	422	12.2	13.35	Campione & Evans 2012
Euarchonta	Cercopithecidae	Cercopithecus neglectus	De Brazza's Monkey	ROM 111045	11450	36.95	39.05	Campione & Evans 2012
Euarchonta	Cercopithecidae	Macaca fuscata	Japanese Macaque	ROM 112298	3500	30	31.5	Campione & Evans 2012
Euarchonta	Cercopithecidae	Papio cynocephalus	Yellow baboon	AHR1985	28576	55	57	Campione & Evans 2012
Euarchonta	Cercopithecidae	Papio hamadryas	Hamadryas Baboon	ROM 91308	14700	42.25	44.5	Campione & Evans 2012
Euarchonta	Galagidae	Euoticus elegantulus	Southern Needle-clawed Bushbaby	ROM 55711	260	11.2	12	Campione & Evans 2012
Euarchonta	Galagidae	Otolemur crassicaudatus	Brown Greater Galago	ROM 64976	950	16	19	Campione & Evans 2012
Euarchonta	Hominidae	Pongo Pygmaeus	Orangutan	ROM 82830	155000	98.5	88	Campione & Evans 2012
Euarchonta	Hylobatidae	Hylobates lar	Lar Gibbon	ROM 77534	6400	28.5	31.45	Campione & Evans 2012
Euarchonta	Lemuridae	Eulemur fulvus	Common Brown Lemur	ROM 68120	1192	16.05	19.8	Campione & Evans 2012
Euarchonta	Lemuridae	Lemur catta	Ring-tailed Lemur	ROM 114614	2300	21	26.8	Campione & Evans 2012
Euarchonta	Tuapiidae	Tupaia glis	Common Treeshrew	ROM 75961	176	7	9.35	Campione & Evans 2012
Eulipotyphla	Erinaceidae	Atelerix albiventris	African pygmy hedgehog	ROM R6167	360	10.95	15.15	Campione & Evans 2012
Eulipotyphla	Erinaceidae	Atelerix algirus	North African Hedgehog	ROM 111451	415	10.2	11.7	Campione & Evans 2012
Eulipotyphla	Erinaceidae	Echinosorex gymnura	Moonrat	ROM 36803	610	11	13.05	Campione & Evans 2012
Eulipotyphla	Erinaceidae	Erinaceus europaeus	European Hedgehog	ROM 79166	717	15.5	16.75	Campione & Evans 2012
Glires	Aplodontidae	Aplodontia rufa	Mountain Beaver	ROM R6571	953	15	15.75	Campione & Evans 2012
Glires	Castoridae	Castor canadensis	Canadian Beaver	ROM 111459	12500	34.5	49.75	Campione & Evans 2012
Glires	Caviidae	Cavia porcellus	Guinea pig	ROM 98958	1200	12.6	16	Campione & Evans 2012
Glires	Caviidae	Dolichotis patagonum	Patagonian Mara	ROM 90847	8950	28.6	35.35	Campione & Evans 2012
Glires	Chinchillidae	Chinchilla lanigera	Long-tailed chinchilla	ROM R5786	462	8.85	14.8	Campione & Evans 2012
Glires	Cricetidae	Dicrostonyx groenlandicus	Northern collared lemming	ROM 96599	103	6.9	7.15	Campione & Evans 2012
Glires	Cricetidae	Dicrostonyx hudsonius	Ungava Collared Lemming	ROM 63549	108.8	7.1	8	Campione & Evans 2012
Glires	Cricetidae	Dicrostonyx richardsoni	Richardson's Collared Lemming	ROM 96743	95	5.8	5.6	Campione & Evans 2012
Glires	Cricetidae	Melanomys caliginosus	Dusky Rice Rat	ROM 99943	64	6	8.2	Campione & Evans 2012
Glires	Cricetidae	Mesocricetus auratus	Hamster	ROM R5623	198	8.85	11	Campione & Evans 2012
Glires	Cricetidae	Microtus chrotorrhinus	Rock Vole	ROM 90185	67	4.85	5.6	Campione & Evans 2012
Glires	Cricetidae	Microtus pennsylvanicus	Meadow Vole	ROM 87854	70	4.5	5.7	Campione & Evans 2012
Glires	Cricetidae	Microtus richardsoni	Water Vole	ROM 83701	61	5.2	6.75	Campione & Evans 2012
Glires	Cricetidae	Nectomys squamipes	South American Water Rat	ROM 98049	235	7.6	11.8	Campione & Evans 2012
Glires	Cricetidae	Neotoma albigula	White-Throated Woodrat	ROM 87452	188.1	8.45	11.05	Campione & Evans 2012
Glires	Cricetidae	Oryzomys albigularis	Tomes's rice rat	ROM 97316	106	6	8	Campione & Evans 2012
Glires	Cricetidae	Oryzomys couesi	Coues' Rice Rat	ROM 97756	102	7.05	9.85	Campione & Evans 2012
Glires	Cricetidae	Oryzomys megacephalus	Large-headed Rice Rat	ROM 106329	86	5.75	7.5	Campione & Evans 2012
Glires	Cricetidae	Peromyscus zarhynchus	Chiapan Deer Mouse	ROM 97525	78	5.55	7	Campione & Evans 2012
Glires	Cricetidae	Rhipidomys leucodactylus	White-footed Climbing Mouse	ROM 107873	110	7.9	10	Campione & Evans 2012
Glires	Cricetidae	Sigmodon hispidus	Hispid cotton rat	ROM 95215	163	6.75	10	Campione & Evans 2012
Glires	Dasyproctidae	Dasyprocta aguti	Agouti	ROM 90845	2230	20.5	28	Campione & Evans 2012
Glires	Echimyidae	Echimys didelphoides	Brazilian Spiny Tree Rat	ROM 107837	375	10.1	13.5	Campione & Evans 2012
Glires	Echimyidae	Echimys semivillosus	Speckled Spiny Tree-rat	ROM 107955	350	10.5	14.25	Campione & Evans 2012
Glires	Echimyidae	Proechimys cuvieri	Cuvier's Spiny-rat	ROM 98086	400	9.05	13.5	Campione & Evans 2012
Glires	Erethizontidae	Erethizon dorsatum	Porcupine	ROM R1949	9051	29.65	37.4	Campione & Evans 2012
Glires	Geomyidae	Geomys bursarius	Plains Pocket Gopher	ROM 72875	167.6	10.25	9.15	Campione & Evans 2012
Glires	Geomyidae	Orthogeomys hispidus	Hispid Pocket Gopher	ROM 96303	490	13.95	14.05	Campione & Evans 2012
Glires	Geomyidae	Thomomys Talpoides	Northern Pocket Gopher	ROM 102659	210	10.7	10.3	Campione & Evans 2012
Glires	Heteromyidae	Dipodomys ordii	Ord's Kangaroo Rat	ROM 91990	67	5.1	7.35	Campione & Evans 2012
Glires	Heteromyidae	Heteromys desmarestianus	Desmarest's Spiny Pocket Mouse	ROM 96134	94	6.15	8.9	Campione & Evans 2012
Glires	Heteromyidae	Heteromys gaumeri	Gaumer's Spiny Pocket Mouse	ROM 95659	81	6	8.2	Campione & Evans 2012
Glires	Heteromyidae	Heteromys goldmani	Goldman's Spiny Pocket Mouse	ROM 97674	82	6.1	8.7	Campione & Evans 2012
Glires	Hydrochaeridae	Hydrochaeris hydrochaeris	Capybara	ROM 73588	56500	60.5	70.5	Campione & Evans 2012
Glires	Leporidae	Lepus americanus	Snowshoe Hare	ROM 82454	1294	14.5	19.65	Campione & Evans 2012
Glires	Leporidae	Lepus arcticus	Arctic Hare	ROM 94615	4500	22	30	Campione & Evans 2012
Glires	Leporidae	Lepus californicus	Blacktail jackrabbit	ROM R6444	1535	17.8	12.3	Campione & Evans 2012
Glires	Leporidae	Lepus europaeus	European Hare	ROM 93105	3402	24.75	33.75	Campione & Evans 2012
Glires	Leporidae	Lepus townsendii	White-tailed Jackrabbit	ROM 91969	4300	20.75	28.25	Campione & Evans 2012
Glires	Leporidae	Oryctolagus cuniculus	European Rabbit	ROM 84051	1900	15.5	20	Campione & Evans 2012
Glires	Leporidae	Sylvilagus floridanus	Eastern cottontail	ROM R2974	1057	14.85	18.35	Campione & Evans 2012
Glires	Muridae	Acomys cahirinus	Cairo Spiny Mouse	ROM 87683	56	4.36	6.225	Campione & Evans 2012
Glires	Muridae	Arvicanthis niloticus	African Grass Rat	ROM 82849	120	6.5	9.05	Campione & Evans 2012
Glires	Muridae	Gerbillus gerbillus	Lesser Gerbil	ROM 88169	79	5.1	8	Campione & Evans 2012
Glires	Muridae	Gerbillus pyramidum	Greater Egyptian Gerbil	ROM 88173	62	5.2	7.3	Campione & Evans 2012
Glires	Muridae	Malacomys cansdalei	Cansdale's Swamp Rat	ROM 100502	70	5.25	7.1	Campione & Evans 2012
Glires	Muridae	Meriones unguiculatus	Mongolian Jird	ROM R1689	61	5.1	7	Campione & Evans 2012
Glires	Muridae	Ondatra zibethicus	Muskrat	ROM 111463	1200	14	16.65	Campione & Evans 2012
Glires	Muridae	Rattus norvegicus	Brown rat	ROM R5644	464	10.9	14.25	Campione & Evans 2012
Glires	Myocastoridae	Myocastor coypus	Coypu	ROM 90843	8130	25.5	32.7	Campione & Evans 2012
Glires	Nesomyidae	Cricetomys emini	Emin's Pouched Rat	ROM 100511	550	12.65	16	Campione & Evans 2012
Glires	Octodontidae	Octodon degus	Degu	ROM R7876	238	7.05	9.45	Campione & Evans 2012
Glires	Sciuridae	Cynomys leucurus?	White-tailed prairie dog	ROM 79165	1130	13.5	13.5	Campione & Evans 2012
Glires	Sciuridae	Funisciurus pyrrhopus	Fire-footed Rope Squirrel	ROM 100573	190	9.1	10.25	Campione & Evans 2012
Glires	Sciuridae	Marmota caligata	Hoary marmot	ROM 92037	6250	28.4	25.1	Campione & Evans 2012
Glires	Sciuridae	Marmota monax	Groundhog	ROM R1938	3012	24.15	22	Campione & Evans 2012
Glires	Sciuridae	Sciurus carolinensis	Eastern gray squirrel	ROM 21472	765	13.1	14.6	Campione & Evans 2012
Glires	Sciuridae	Sciurus niger	Fox squirrel	ROM R6166	1109	16.85	18.25	Campione & Evans 2012
Glires	Sciuridae	Spermophilus adocetus	Lesser tropical ground squirrel	ROM R810	345	8.9	10.05	Campione & Evans 2012
Glires	Sciuridae	Spermophilus franklinii	Franklin's ground squirrel	ROM 43326	475	11.9	12	Campione & Evans 2012
Glires	Sciuridae	Spermophilus lateralis	Golden-mantel squirrel	ROM R7280	159	7.3	8.7	Campione & Evans 2012
Glires	Sciuridae	Spermophilus richardsonii	Richardson's ground squirrel	ROM 91974	345	10.1	10.9	Campione & Evans 2012
Glires	Sciuridae	Spermophilus tridecemlineatus	Thirteen-lined ground squirrel	ROM 102662	195	9.7	8.8	Campione & Evans 2012
Glires	Sciuridae	Tamias amoenus	Yellow-pine chipmunk	ROM 80704	52.9	5.25	6	Campione & Evans 2012
Glires	Sciuridae	Tamias minimus	Least chipmunk	ROM 83120	60.5	5.6	5.95	Campione & Evans 2012
Glires	Sciuridae	Tamiasciurus hudsonicus	American Red Squirrel	ROM 81437	260	10	9.95	Campione & Evans 2012
Marsupialia	Dasyuridae	Dasyuroides byrnei	Kowari	ROM 101190	133	7.15	8.7	Campione & Evans 2012
Marsupialia	Dasyuridae	Sarcophilus harrisii	Tasmanian Devil	ROM 101196	8490	27.25	27.45	Campione & Evans 2012
Marsupialia	Didelphidae	Chironectes minimus	Water Opossum	ROM 98855	700	12.25	14.95	Campione & Evans 2012
Marsupialia	Didelphidae	Didelphis marsupialis	Oppossum	ROM 96214	1500	17	18.8	Campione & Evans 2012
Marsupialia	Didelphidae	Didelphis virginiana	Virginia Opossum	ROM 75749	7500	26.5	26.25	Campione & Evans 2012
Marsupialia	Didelphidae	Marmosa murina	Linnaeus's Mouse Opossum	ROM 98151	59	6.2	6.1	Campione & Evans 2012
Marsupialia	Didelphidae	Metachirus nudicaudatus	Brown Four-eyed Opossum	ROM 114155	235	9.25	11.45	Campione & Evans 2012
Marsupialia	Didelphidae	Monodelphis brevicaudata	Northern Red-sided Opossum	ROM 98909	77	6.9	6.8	Campione & Evans 2012
Marsupialia	Didelphidae	Philander opossum	Gray Four-eyed Opossum	ROM 90841	600	10.95	12.85	Campione & Evans 2012
Marsupialia	Macropodidae	Bettongia penicillata	Woylie	ROM 111476	1120	12.95	21.45	Campione & Evans 2012
Marsupialia	Macropodidae	Dendrolagus inustus	Grizzled Tree-kangaroo	ROM 86035	18200	48.25	56.25	Campione & Evans 2012
Marsupialia	Macropodidae	Macropus fuliginosus	Western Grey Kangaroo	ROM 93766	22730	31	57.5	Campione & Evans 2012
Marsupialia	Macropodidae	Macropus rufus	Red Kangaroo	ROM 31178	38000	55.75	71.5	Campione & Evans 2012
Marsupialia	Petauridae	Gymnobelideus leadbeateri	Leadbeater's possum	ROM 101194	106.7	7.75	8.2	Campione & Evans 2012
Marsupialia	Phascolarctidae	Phascolarctos cinereus	Koala	AM	6408	31.1	33.7	Wroe et al. 2004
Marsupialia	Vombatidae	Vombatus ursinus	Common wombat	AM	42000	56.6	52.1	Wroe et al. 2004
Reptilia	Agamidae	Physignathus cocincinus	Chinese water dragon	ROM R7460	259	8.05	10.1	Campione & Evans 2012
Reptilia	Agamidae	Physignathus leseuri	Australian water dragon	ROM R7463	440	9.1	10.9	Campione & Evans 2012
Reptilia	Agamidae	Pogona vitticeps	Central Bearded Dragon	ROM R7400	511	9.05	9.5	Campione & Evans 2012
Reptilia	Agamidae	Uromastyx aegyptia	Egyptian Mastigure	ROM SD 107	610	14	16.1	Campione & Evans 2012
Reptilia	Agamidae	Uromastyx maliensis	Mali Spiny-tailed Agama	ROM R7867	512	9.55	10.2	Campione & Evans 2012
Reptilia	Alligatoridae	Alligator mississippiensis	American Alligator	ROM R4411	167830	88.5	86	Campione & Evans 2012
Reptilia	Alligatoridae	Caiman crocodilius	Spectacled Caiman	ROM R6872	22050	37.3	43	Campione & Evans 2012
Reptilia	Chamaeleonidae	Chamaeleo calyptratus	Veiled Chameleon	ROM R7875	199	7.05	6.5	Campione & Evans 2012
Reptilia	Chamaeleonidae	Chamaeleo melleri	Giant One-horned Chameleon	ROM R7977	258	8.65	9.5	Campione & Evans 2012
Reptilia	Chamaeleonidae	Furcifer pardalis	Panther Chameleon	ROM R7479	99	7.3	7.5	Campione & Evans 2012
Reptilia	Chelydridae	Chelydra serpentina	Snapping turtle	ROM R4101	5372	29.5	27.25	Campione & Evans 2012
Reptilia	Corytophanidae	Basiliscus plumifrons	Plumed basilisk	ROM R7455	199	7.55	9.5	Campione & Evans 2012
Reptilia	Corytophanidae	Basiliscus vittatus	Brown basilisk	ROM R4660	112	5.95	7.5	Campione & Evans 2012
Reptilia	Emydidae	Chrysemys picta	Painted turtle	ROM R7204	537	10	10	Campione & Evans 2012
Reptilia	Emydidae	Clemmys guttata	Spotted turtle	ROM R1898	79	6.65	7	Campione & Evans 2012
Reptilia	Emydidae	Cuora galbinifrons	Indochinese box turtle	ROM R5346	555	12.95	11.95	Campione & Evans 2012
Reptilia	Emydidae	Emydoidea blandingii	Blanding's turtle	ROM R3539	1588	15	16	Campione & Evans 2012
Reptilia	Emydidae	Glyptemys insculpta	Wood Turtle	ROM R7991	766	12.45	13.15	Campione & Evans 2012
Reptilia	Emydidae	Pseudemys texana	Texas river cooter	ROM R6766	185	9.05	10	Campione & Evans 2012
Reptilia	Emydidae	Terrapene carolina	Box turtle	ROM R5214	460	11.85	11.45	Campione & Evans 2012
Reptilia	Emydidae	Trachemys scripta	Red-Eared Slider	ROM R2083	1790	13.75	14.2	Campione & Evans 2012
Reptilia	Gekkonidae	Gekko gekko	Gecko	ROM R7489	96	5.45	5.75	Campione & Evans 2012
Reptilia	Gerrhosauridae	Gerrhosaurus major	Sudan plated lizard	ROM R3558	227	6.5	7.8	Campione & Evans 2012
Reptilia	Helodermatidae	Heloderma suspectum	Gila monster	ROM R8142	406	10.25	10.85	Campione & Evans 2012
Reptilia	Iguanidae	Iguana iguana	green iguana	ROM R5821	2700	20.25	22.75	Campione & Evans 2012
Reptilia	Kinosternidae	Kinosternon baurii	Striped mud turtle	ROM R1877	121	7.25	6.4	Campione & Evans 2012
Reptilia	Kinosternidae	Kinosternon subrubrum	Common mud turtle	ROM R2932	138	7	6.8	Campione & Evans 2012
Reptilia	Kinosternidae	Sternotherus minor	Loggerhead musk turtle	ROM R7993	173	7.2	7	Campione & Evans 2012
Reptilia	Kinosternidae	Sternotherus odoratus	Common Musk Turtle	ROM R7342	193	8	7	Campione & Evans 2012
Reptilia	Platysternidae	Platysternon megacephalum	Big-headed turtle	ROM R5331	629	12.75	12	Campione & Evans 2012
Reptilia	Scincidae	Corucia zebrata	Solomon Islands skink	ROM R7868	374	10.15	10.95	Campione & Evans 2012
Reptilia	Scincidae	Tiliqua scincoides	Blue-tongued skink	ROM R7535	243	7.75	8.1	Campione & Evans 2012
Reptilia	Teiidae	Tupinambis teguixin	Common Tegu	ROM R8380	1207	15	17.85	Campione & Evans 2012
Reptilia	Testudinidae	Geochelone carbonaria	Red-footed tortoise	ROM R8015	1181	19	15.65	Campione & Evans 2012
Reptilia	Testudinidae	Gopherus polyphemus	Gopher tortoise	ROM R1915	2825	24	19.9	Campione & Evans 2012
Reptilia	Testudinidae	Kinixys homeana	Home's Hingeback tortoise	ROM R7992	1485	17.9	15.95	Campione & Evans 2012
Reptilia	Trionychidae	Amyda cartilaginae	Asiatic Softshell Turtle	ROM R8016	962	16.35	14	Campione & Evans 2012
Reptilia	Trionychidae	Apalone ferox	Florida softshell turtle	ROM R7757	3836	22.25	23.6	Campione & Evans 2012
Reptilia	Trionychidae	Apalone spiniferus	Eastern spiny softshell turtle	ROM R2674	278	10.3	11	Campione & Evans 2012
Reptilia	Trionychidae	Pelodiscus sinensis	Chinese softshell turtle	ROM R6026	1380.25	15.3	13.05	Campione & Evans 2012
Reptilia	Varanidae	Varanus albigularis	Rock monitor	ROM R8243	1358	16.8	18.6	Campione & Evans 2012
Reptilia	Varanidae	Varanus beccarii	Black tree monitor	ROM R7483	133	7.25	8.6	Campione & Evans 2012
Reptilia	Varanidae	Varanus exanthematicus	Savannah monitor	ROM R8034	5063	25	27.4	Campione & Evans 2012
Reptilia	Varanidae	Varanus jobiensis	Peach-throated monitor	ROM R7950	1100	16.75	21	Campione & Evans 2012
Reptilia	Varanidae	Varanus komodoensis	Komodo dragon	ZMUC R 4235	72000	62	67	Campione & Evans 2012
Reptilia	Varanidae	Varanus niloticus	Nile monitor	ROM R7287	8645	29.75	34	Campione & Evans 2012
Reptilia	Varanidae	Varanus salvadorii	Salvadori's monitor	ROM R7926	4839	25.1	25.75	Campione & Evans 2012
Ungulata	Bovidae	Aepyceros malampus	Impala	AHR1985	60500	65	69	Campione & Evans 2012
Ungulata	Bovidae	Ammotragus lervia	Barbary sheep	ROM 92686	49200	65.75	67.25	Campione & Evans 2012
Ungulata	Bovidae	Antilope cervicapra	Blackbuck	ROM 74199	22000	47.4	47.55	Campione & Evans 2012
Ungulata	Bovidae	Bison bison	Bison	AHR1985	1179000	191.5	167.5	Campione & Evans 2012
Ungulata	Bovidae	Bison bonasus	European bison	ZMUC M 2270	310000	130	122	Campione & Evans 2012
Ungulata	Bovidae	Bos gaurus	Bos gaurus	ROM 82965	545000	154.5	156.5	Campione & Evans 2012
Ungulata	Bovidae	Capra aegagrus	Wild goat	ROM 66884	29500	58	58.95	Campione & Evans 2012
Ungulata	Bovidae	Capra caucasica	West Caucasian Tur	ROM 88431	116800	89	88	Campione & Evans 2012
Ungulata	Bovidae	Capra ibex	Alpine Ibex	ROM 78825	25420	54.1	52.65	Campione & Evans 2012
Ungulata	Bovidae	Connochaetes gnou	Black Wildebeest	ROM 88076	108500	85.5	87	Campione & Evans 2012
Ungulata	Bovidae	Connochaetes taurinus	Blue wildebeest	AHR1985	256500	115	100	Campione & Evans 2012
Ungulata	Bovidae	Hemitragus jemlahicus	Himalayan Tahr	ROM 69484	31100	61.4	57.8	Campione & Evans 2012
Ungulata	Bovidae	Oryx dammah	Scimitar Oryx	ROM 94512	117900	95	92.5	Campione & Evans 2012
Ungulata	Bovidae	Ovibos moschatus	Muskox	ROM 90469	315000	128	111	Campione & Evans 2012
Ungulata	Bovidae	Ovis aries	Domestic sheep	ROM 53974	76600	74.5	79	Campione & Evans 2012
Ungulata	Bovidae	Ovis dalli	Dall Sheep	ROM R2980	76200	82.5	81.5	Campione & Evans 2012
Ungulata	Bovidae	Sylvicapra grimmia	Duiker	AHR1985	13860	31	46	Campione & Evans 2012
Ungulata	Bovidae	Tragelaphus angasii	Nyala	AHR1985	134500	99	97	Campione & Evans 2012
Ungulata	Bovidae	Tragelaphus scriptus	Bushbuck	AHR1985	50900	56	62	Campione & Evans 2012
Ungulata	Bovidae	Tragelaphus strepsiceros	Kudu	AHR1985	301000	140	135	Campione & Evans 2012
Ungulata	Camelidae	Camelus bactrianus	Bactrian Camel	ROM 77458	680400	220	139.5	Campione & Evans 2012
Ungulata	Camelidae	Lama guanicoe	Guanaco	ROM 33659	123800	100	95	Campione & Evans 2012
Ungulata	Cervidae	Alces alces	Moose	ROM 18516	523000	145.5	144	Campione & Evans 2012
Ungulata	Cervidae	Cervus duvaucelii	Barasingha	ROM 94093	225000	101.5	105	Campione & Evans 2012
Ungulata	Cervidae	Cervus nippon	Sika Deer	ROM 88428	82200	70	73	Campione & Evans 2012
Ungulata	Cervidae	Elaphurus davidianus	Père David's Deer	ROM 62744	158800	112.5	112	Campione & Evans 2012
Ungulata	Cervidae	Hydropotes inermis	Water deer	ROM 75959	24290	33.95	43.65	Campione & Evans 2012
Ungulata	Cervidae	Odocoileus virginianus	White-tailed deer	ROM 59338	66100	72	77	Campione & Evans 2012
Ungulata	Cervidae	Rangifer tarandus	Caribou	ROM 88934	131900	90.5	85.5	Campione & Evans 2012
Ungulata	Equidae	Equus burchelli?	Burchell's zebra	ROM 72119	272400	118	137.5	Campione & Evans 2012
Ungulata	Equidae	Equus caballus	Horse (pony)	ROM R8138	350000	118.25	139.85	Campione & Evans 2012
Ungulata	Equidae	Equus zebra	Cape Mountain zebra	AHR1985	262000	132	143	Campione & Evans 2012
Ungulata	Giraffidae	Giraffa camelopardalis	Giraffe	ROM 99207	990000	218	188	Campione & Evans 2012
Ungulata	Giraffidae	Okapia johstoni	Okapi	ZMUC M 4221	310000	131	128	Campione & Evans 2012
Ungulata	Hippopotamidae	Choeropsis liberiensis	Pygmy Hippo	ZMUC M 4117	250000	101	107	Campione & Evans 2012
Ungulata	Hippopotamidae	Hippopotamus amphibius	Hippo	ROM 94513	1264000	182.5	188.5	Campione & Evans 2012
Ungulata	Rhinocerotidae	Ceratotherium simum	White Rhinoceros	ZMUC M 4324	1900000	257	225	Campione & Evans 2012
Ungulata	Rhinocerotidae	Rhinoceros sondaicus	Javan Rhinoceros	Copenhagen	1435000	213	206	Campione & Evans 2012
Ungulata	Suidae	Phacochoerus africanus	Warthog	AHR1985	90500	83	72	Campione & Evans 2012
Ungulata	Tapiridae	Tapirus indicus	Malayan Tapir	ROM 94410	250000	109	115	Campione & Evans 2012
Ungulata	Tapiridae	Tapirus terrestris	South American Tapir	ROM 66623	139300	94.5	106	Campione & Evans 2012
Xenarthra	Dasypodidae	Dasypus novemcinctus	Nine-banded armadillo	ROM R2385	3077	22.25	29.9	Campione & Evans 2012
Xenarthra	Dasypodidae	Priodontes maximus	Giant Armadillo	ROM 46260	29500	68.25	78.5	Campione & Evans 2012
Xenarthra	Megalonychidae	Choloepus didactylus	Linnaeus's Two-toed Sloth	ROM 31160	6200	40.25	43.25	Campione & Evans 2012
Xenarthra	Megalonychidae	Choloepus hoffmanni	Hoffmann's Two-toed Sloth	ROM 89635	4500	32.75	34.5	Campione & Evans 2012
Xenarthra	Myrmecophagidae	Tamandua tetradactyla	Southern Tamandua	ROM 113857	5470	34.6	29.8	Campione & Evans 2012
